# Supplementary material for: Differences in the Perception of Snacks and Beverages Portion Sizes Depending on Body Mass Index
Source: Nutrients. 2025 Jun 26;17(13):2123. doi: 10.3390/nu17132123 (PMC12251507; doi:10.3390/nu17132123)
Supplement: Supplementary file 1 [file nutrients-17-02123-s001.zip]

Archive with 1 entries (1 files):
- nutrients-3692146-supplementary.pdf
